# Supplementary material for: Arpp19 Promotes Myc and Cip2a Expression and Associates with Patient Relapse in Acute Myeloid Leukemia
Source: Cancers (Basel). 2019 Nov 11;11(11):1774. doi: 10.3390/cancers11111774 (PMC6895887; doi:10.3390/cancers11111774)
Supplement: Supplementary file 1 [file cancers-11-01774-s001.zip]

Archive with 2 entries (2 files):
- cancers-635461-final-Supplementary tables 1-7.xlsx
- cancers-635461-supplementary figures.pdf
